# Supplementary material for: Selective C–H Bond Cleavage with a High-Spin FeIV–Oxido Complex
Source: Molecules. 2023 Jun 14;28(12):4755. doi: 10.3390/molecules28124755 (PMC10301140; doi:10.3390/molecules28124755)
Supplement: Supplementary file 1 [file molecules-28-04755-s001.zip]

Archive with 1 entries (1 files):
- molecules-2306291-supplementary.pdf
